# Supplementary material for: Identifying Therapeutic Targets for Amyotrophic Lateral Sclerosis Through Modeling of Multi-Omics Data
Source: Int J Mol Sci. 2025 Jul 23;26(15):7087. doi: 10.3390/ijms26157087 (PMC12346086; doi:10.3390/ijms26157087)
Supplement: Supplementary file 1 [file ijms-26-07087-s001.zip]

Archive with 9 entries (9 files):
- 1 Blaudin de Th_et al. Supplementary Figure 1 - Figure 1a high quality.png
- 2 Blaudin de Th_et al. Supplementary Figure 2.pptx
- 3 Blaudin de Th_et al. Supplementary Figure 3 - Figure 1b high quality.pdf
- 4 Blaudin de Th_et al. Supplementary Figure 4.pdf
- 5 Blaudin de Th_et al. Supplementary Figure 5 - Figure 1c high quality.jpg
- 6 Blaudin de Th_et al. Supplementary Tables 1-3.xlsx
- 7 Blaudin de Th_et al. Supplementary Table 4.pdf
- 8 Blaudin de Th_et al. Supplementary Tables 5-6.xlsx
- 9 Blaudin de Th_et al. Supplementary Table 7.xlsx
