# Supplementary material for: Identifying Therapeutic Targets for Amyotrophic Lateral Sclerosis Through Modeling of Multi-Omics Data
Source: Int J Mol Sci. 2025 Jul 23;26(15):7087. doi: 10.3390/ijms26157087 (PMC12346086; doi:10.3390/ijms26157087)
Supplement: Supplementary file 1 [file ijms-26-07087-s001.zip › 6 Blaudin de Th_et al. Supplementary Tables 1-3.xlsx]

## Sheet: Suppl Table 1 input omics data
Supplementary Table 1. Overview of included studies and genes per omics data type. The total number of unique genes per omics data type that is shown is the number of genes after removal of duplicates and non-protein coding genes.
GWASs – association of genes through genome-wide significant SNPs from individual, old(er) GWASs (24 unique genes)													GWASs	Genome-wide association studies
First author		Year	PMID	Phenotype				# genes					TWASs	Transcriptome-wide association studies
Schymick		2007	17362836	ALS				0
Dunckley		2007	17671248	ALS				0
Van Es		2007	17827064	ALS				0
Cronin		2008	18057069	ALS				0
Van Es		2008	18084291	ALS				0
Chio		2009	19193627	ALS				0
Landers		2009	19451621	ALS				0
Landers		2009	19451621	ALS survival				2
Landers		2009	19451621	ALS age of onset				0
Van Es		2009	19734901	ALS				1
Shatunov		2010	20801717	ALS				0
Laaksovirta		2010	20801718	ALS				4
Lida		2011	21665992	ALS				1
Kwee		2012	22470424	ALS				0
Ahmeti		2012	22959728	ALS age of onset				1
Deng		2013	23624525	ALS				2
Fogh		2014	24256812	ALS				2
Xie		2014	24529757	ALS				10
Diekstra		2014	24931836	ALS				2
Keller		2014	25023141	ALS				0
McLaughlin		2015	25442119	ALS				0
McLaughlin		2015	25442119	C9orf72 ALS cases only				1
McLaughlin		2015	25442119	ALS age of onset				0
Chen		2016	26580837	ALS				0
Fogh		2016	27244217	ALS				2
GWASs – MAGMA analysis (based on summary statistics, 38 unique genes)
First author		Year	PMID	Ethnicity	# cases		# controls	# genes
van Rheenen		2016	27455348	European	12577		23475	3
Benyamin		2017	28931804	Han Chinese	1234		2850	0
Benyamin		2017	28931804	European + Han Chinese	13811		26325	8
Nicolas		2018	29566793	European + US	20806		59804	8
Dekker		2019	30976013	European	4244		3106	0
Nakamura		2020	32968195	Japanese	1173		8925	0
Nakamura		2020	32968195	Japanese + European	21979		68729	6
Nakamura		2020	32968195	Japanese + European + Han Chinese	23920		72550	8
Iacoangeli		2020	33113361	European + Han Chinese	22040		62654	8
van Rheenen		2021	34873335	European	27205		110881	24
van Rheenen		2021	34873335	European + Japanese + Han Chinese	29612		122656	27
GWASs – FUMA analysis (based on summary statistics, 81 unique genes) *
First author		Year	PMID	Brain area	# cases		# controls	# genes
van Rheenen		2016	27455348	European	12577		23475	40
Benyamin		2017	28931804	Han Chinese	1234		2850	0
Benyamin		2017	28931804	European + Han Chinese	13811		26325	37
Nicolas		2018	29566793	European + US	20806		59804	12
Dekker		2019	30976013	European	4244		3106	0
Nakamura		2020	32968195	Japanese	1173		8925	0
Nakamura		2020	32968195	Japanese + European	21979		68729	14
Nakamura		2020	32968195	Japanese + European + Han Chinese	23920		72550	21
Iacoangeli		2020	33113361	European + Han Chinese	22040		62654	19
van Rheenen		2021	34873335	European	27205		110881	41
van Rheenen		2021	34873335	European + Japanese + Han Chinese	29612		122656	34
CNVs (214 unique genes)
First author		Year	PMID	Tissue	# cases		# controls	# genes **
Blauw		2008	18313986	Blood	406		404	0
Cronin		2008	18689356	Blood	408		868	9
Shoichet		2009	18985462	Lymphoblastoid cell lines	72		>700	0 (12)
Wain		2009	19997636	Blood	575		621	25 (36)
Blauw		2010	20685689	Blood	1875		9731	0 (5)
Pamphlett		2011	21392527	Blood	12		24	0 (33)
Uyan		2013	23991104	Blood	117		109	3 (15)
Morello		2019	31292500	Motor cortex	30		10	0 (79)
Al-Chalabi		1999	9931323	(candidate gene)	-		-	1
Corcia		2002	11835381	(candidate gene)	-		-	1
Blauw		2012	22378146	(candidate gene)	-		-	1
Course		2020	32750315	(candidate gene)	-		-	1
Tazelaar		2020	32954321	(candidate gene)	-		-	1
Mutations (122 unique genes)
First author		Year	PMID	Ethnicity	# cases		# controls	# genes
Chesi		2013	23708140	European	47		94 (trios)	25
Smith		2014	25374358	European / American	363		4331	1
Steinberg		2015	25773295	European / American	44		88 (trios)	40
Özoğuz		2015	25681989	Turkish	477		200	12
Cirulli		2015	25700176	Caucasian	2869		6405	3
Freischmidt		2015	25803835	European	252		827	1
Borghero		2016	27156075	Sardinian	186		6780	1
Smith		2017	28469040	European / American	751		70000	1
Pang		2017	28709720	Chinese	54		699	2
Naruse		2018	29033165	Japanese	30 families		800	3
Farhan		2019	31768050	European / American	3864		7839	3
GxE (0 unique gene)
First author		Year	PMID	Brain area	# cases		# controls	# genes
-		-	-	-	-		-	-
There were no genome-wide GxE studies for ALS identified.
Epigenomics (192 unique genes)
First author	Year		PMID	Brain area		# cases	# controls	# genes ***
Morahan	2009		19922134	BA46		10	10	(96)
Figueroa-Romero	2012		23300739	Spinal cord		12	11	112
TWASs (148 unique genes)
First author	Year		PMID	Tissue		# cases	# controls	# genes ****
Diekstra	2012		22509407	Blood eQTLs		-	-	(14)
Du	2018		28639078	Blood eQTLs		-	-	(5)
Xiao	2020		33329728	Brain eQTLs		-	-	6 (2)
Park	2021		33809961	Brain eQTLs		-	-	9 (18)
Li	2022		35038056	Brain eQTLs + concurrent expression		-	-	107
Restuadi	2022		35042540	Brain eQTLs		-	-	4 (8)
*Reference genome European, East-Asian, or all, depending on the ethnicity of the cohort. For all analyses, xQTLs were limited to brain-derived xQTLs.
** Between brackets the nummer of genes with suggestive association (i.e., CNVs that include these genes are only found in patients by comparison with controls, not corroborated by a statistical p-value. These genes were removed from the gene list if they are not overlapping with other data sets.)
*** Between brackets the nummer of genes with suggestive association (i.e., genes NOT verified by concordant gene expression. These genes were removed from the gene list if they are not overlapping with other data sets.)
**** Between brackets the nummer of genes with suggestive association (i.e. genes that are only nominal significant and/or associated through blood eQTLs. These genes were removed from the gene list if they are not overlapping with other data sets.)

## Sheet: Suppl Table 2 753 genes
entrezID	Gene
20	ABCA2
40	ASIC2
71	ACTG1
98	ACYP2
132	ADK
143	PARP4
166	TLE5
230	ALDOC
238	ALK
274	BIN1
283	ANG
309	ANXA6
311	ANXA11
320	APBA1
412	STS
472	ATM
535	ATP6V0A1
558	AXL
613	BCR
617	BCS1L
682	BSG
710	SERPING1
744	MPPED2
755	CFAP410
767	CA8
771	CA12
774	CACNA1B
775	CACNA1C
777	CACNA1E
785	CACNB4
822	CAPG
864	RUNX3
875	CBS
899	CCNF
912	CD1D
953	ENTPD1
978	CDA
987	LRBA
998	CDC42
1002	CDH4
1012	CDH13
1038	CDR1
1051	CEBPB
1112	FOXN3
1117	CHI3L2
1128	CHRM1
1182	CLCN3
1186	CLCN7
1187	CLCNKA
1188	CLCNKB
1200	TPP1
1230	CCR1
1262	CNGA4
1282	COL4A1
1293	COL6A3
1310	COL19A1
1317	SLC31A1
1366	CLDN7
1376	CPT2
1378	CR1
1388	ATF6B
1394	CRHR1
1434	CSE1L
1435	CSF1
1439	CSF2RB
1456	CSNK1G3
1487	CTBP1
1501	CTNND2
1522	CTSZ
1524	CX3CR1
1540	CYLD
1593	CYP27A1
1600	DAB1
1601	DAB2
1609	DGKQ
1610	DAO
1621	DBH
1639	DCTN1
1650	DDOST
1654	DDX3X
1690	COCH
1719	DHFR
1755	DMBT1
1756	DMD
1770	DNAH9
1794	DOCK2
1804	DPP6
1806	DPYD
1807	DPYS
1815	DRD4
1820	ARID3A
1889	ECE1
1936	EEF1D
2040	STOM
2042	EPHA3
2066	ERBB4
2067	ERCC1
2130	EWSR1
2132	EXT2
2159	F10
2203	FBP1
2207	FCER1G
2212	FCGR2A
2260	FGFR1
2261	FGFR3
2264	FGFR4
2272	FHIT
2326	FMO1
2521	FUS
2580	GAK
2583	B4GALNT1
2668	GDNF
2674	GFRA1
2675	GFRA2
2676	GFRA3
2706	GJB2
2733	GLE1
2766	GMPR
2799	GNS
2878	GPX3
2902	GRIN1
2923	PDIA3
2947	GSTM3
2968	GTF2H4
2976	GTF3C2
3026	HABP2
3029	HAGH
3032	HADHB
3045	HBD
3106	HLA-B
3169	FOXA1
3178	hnRNPA1
3181	hnRNPA2B1
3241	HPCAL1
3297	HSF1
3303	HSPA1A
3304	HSPA1B
3305	HSPA1L
3339	HSPG2
3362	HTR6
3416	IDE
3425	IDUA
3483	IGFALS
3633	INPP5B
3665	IRF7
3680	ITGA9
3707	ITPKB
3709	ITPR2
3728	JUP
3749	KCNC4
3768	KCNJ12
3785	KCNQ2
3798	KIF5A
3911	LAMA5
3921	RPSA
3929	LBP
3990	LIPC
4009	LMX1A
4023	LPL
4046	LSP1
4060	LUM
4116	MAGOH
4118	MAL
4199	ME1
4208	MEF2C
4233	MET
4261	CIITA
4287	ATXN3
4336	MOBP
4353	MPO
4482	MSRA
4488	MSX2
4524	MTHFR
4598	MVK
4607	MYBPC3
4718	NDUFC2
4744	NEFH
4750	NEK1
4826	NNAT
4832	NME3
4843	NOS2
4905	NSF
4978	OPCML
5034	P4HB
5045	FURIN
5121	PCP4
5152	PDE9A
5172	SLC26A4
5208	PFKFB2
5210	PFKFB4
5211	PFKL
5213	PFKM
5216	PFN1
5229	PGGT1B
5325	PLAGL1
5332	PLCB4
5339	PLEC
5359	PLSCR1
5445	PON2
5587	PRKD1
5592	PRKG1
5625	PRODH
5630	PRPH
5646	PRSS3
5660	PSAP
5695	PSMB7
5742	PTGS1
5798	PTPRN
5799	PTPRN2
5822	PWP2
5858	PZP
6001	RGS10
6002	RGS12
6091	ROBO1
6147	RPL23A
6189	RPS3A
6256	RXRA
6258	RXRG
6263	RYR3
6302	TSPAN31
6310	ATXN1
6311	ATXN2
6335	SCN9A
6342	SCP2
6343	SCT
6348	CCL3
6349	CCL3L3
6352	CCL5
6388	SDF2
6472	SHMT2
6492	SIM1
6512	SLC1A7
6547	SLC8A3
6556	SLC11A1
6565	SLC15A2
6599	SMARCC1
6606	SMN1
6607	SMN2
6641	SNTB1
6647	SOD1
6688	SPI1
6710	SPTB
6755	SSTR5
6774	STAT3
6776	STAT5A
6780	STAU1
6830	SUPT6H
6863	TAC1
6932	TCF7
6975	TECTB
7018	TF
7058	THBS2
7072	TIA1
7074	TIAM1
7084	TK2
7109	TRAPPC10
7126	TNFAIP1
7177	TPSAB1
7186	TRAF2
7248	TSC1
7266	DNAJC7
7277	TUBA4A
7306	TYRP1
7329	UBE2I
7368	UGT8
7399	USH2A
7402	UTRN
7414	VCL
7415	VCP
7448	VTN
7867	MAPKAPK3
7881	KCNAB1
7916	PRRC2A
7917	BAG6
7920	ABHD16A
7975	MAFK
8001	GLRA3
8045	RASSF7
8148	TAF15
8178	ELL
8220	DGCR14
8226	PUDP
8295	TRRAP
8379	MAD1L1
8450	CUL4B
8455	ATRN
8491	MAP4K3
8509	NDST2
8522	GAS7
8535	CBX4
8537	BCAS1
8568	RRP1
8573	CASK
8602	NOP14
8603	FAM193A
8605	PLA2G4C
8626	TP63
8659	ALDH4A1
8672	EIF4G3
8721	EDF1
8727	CTNNAL1
8743	TNFSF10
8817	FGF18
8818	DPM2
8829	NRP1
8851	CDK5R1
8858	PROZ
8878	SQSTM1
8912	CACNA1H
8925	HERC1
8935	SKAP2
8938	BAIAP3
8975	USP13
8994	LIMD1
9056	SLC7A7
9060	PAPSS2
9094	UNC119
9126	SMC3
9135	RABEP1
9197	SLC33A1
9217	VAPB
9282	MED14
9321	TRIP11
9326	ZNHIT3
9344	TAOK2
9373	PLAA
9378	NRXN1
9404	LPXN
9467	SH3BP5
9501	RPH3AL
9535	GMFG
9556	ATP5MJ
9560	CCL4L2
9618	TRAF4
9625	AATK
9693	RAPGEF2
9703	KIAA0100
9731	CEP104
9742	IFT140
9764	KIAA0513
9782	MATR3
9825	SPATA2
9894	TELO2
9896	FIG4
9900	SV2A
9910	RABGAP1L
9948	WDR1
9956	HS3ST2
10019	SH2B3
10023	FRAT1
10101	NUBP2
10106	CTDSP2
10133	OPTN
10159	ATP6AP2
10261	IGSF6
10267	RAMP1
10280	SIGMAR1
10289	EIF1B
10318	TNIP1
10320	IKZF1
10345	TRDN
10402	ST3GAL6
10457	GPNMB
10458	BAIAP2
10477	UBE2E3
10516	FBLN5
10522	DEAF1
10558	SPTLC1
10586	MAB21L2
10599	SLCO1B1
10613	ERLIN1
10615	SPAG5
10628	TXNIP
10643	IGF2BP3
10665	TSBP1
10752	CHL1
10791	VAMP5
10815	CPLX1
10844	TUBGCP2
10847	SRCAP
10861	SLC26A1
10990	LILRB5
11006	LILRB4
11025	LILRB3
11180	WDR6
11197	WIF1
11253	MAN1B1
11260	XPOT
11281	POU6F2
11284	PNKP
11315	DJ1
12524	CD86
22897	CEP164
22907	DHX30
22920	KIFAP3
22927	HABP4
22994	CEP131
23019	CNOT1
23025	UNC13A
23041	MON2
23064	SETX
23089	PEG10
23098	SARM1
23162	MAPK8IP3
23191	CYFIP1
23209	MLC1
23213	SULF1
23229	ARHGEF9
23246	BOP1
23256	SCFD1
23261	CAMTA1
23284	ADGRL3
23315	SLC9A8
23329	TBC1D30
23335	WDR7
23345	SYNE1
23352	UBR4
23362	PSD3
23368	PPP1R13B
23395	LARS2
23400	ATP13A2
23418	CRB1
23430	TPSD1
23435	TARDBP
23526	ARHGAP45
23532	PRAME
23533	PIK3R5
23587	ELP5
23604	DAPK2
25794	FSCN2
25823	TPSG1
25827	FBXL2
25839	COG4
25938	HEATR5A
25960	ADGRA2
25976	TIPARP
25978	CHMP2B
26039	SS18L1
26073	POLDIP2
26157	GIMAP2
26262	TSPAN17
26266	SLC13A4
26503	SLC17A5
27036	SIGLEC7
27044	SND1
27132	CPNE7
27147	DENND2A
27148	STK36
27173	SLC39A1
27237	ARHGEF16
27250	PDCD4
27346	TMEM97
29110	TBK1
29933	GPR132
29978	UBQLN2
30812	SOX8
30813	VSX1
50810	HDGFL3
50856	CLEC4A
50863	NTM
51128	SAR1B
51156	SERPINA10
51200	CPA4
51225	ABI3
51299	NRN1
51379	CRLF3
51433	ANAPC5
51434	ANAPC7
51703	ACSL5
51715	RAB23
51750	RTEL1
53405	CLIC5
53834	FGFRL1
53841	CDHR5
53942	CNTN5
54209	TREM2
54221	SNTG2
54455	FBXO42
54504	CPVL
54509	RHOF
54586	EQTN
54733	SLC35F2
54807	ZNF586
54822	TRPM7
54977	SLC25A38
55057	CRYBG2
55084	SOBP
55140	ELP3
55157	DARS2
55228	PNMA8A
55268	ECHDC2
55342	STRBP
55343	SLC35C1
55423	SIRPG
55526	DHTKD1
55544	RBM38
55582	KIF27
55632	G2E3
55666	NPLOC4
55679	LIMS2
55703	POLR3B
55722	CEP72
55803	ADAP2
55813	UTP6
55816	DOK5
55830	GLT8D1
55843	ARHGAP15
55905	RNF114
55914	ERBIN
55920	RCC2
55930	MYO5C
55964	SEPTIN3
56241	SUSD2
56475	RPRM
56776	FMN2
56832	IFNK
56894	AGPAT3
56926	NCLN
57030	SLC17A7
57111	RAB25
57162	PELI1
57222	ERGIC1
57412	AS3MT
57415	C3orf14
57419	SLC24A3
57449	PLEKHG5
57473	ZNF512B
57509	MTUS1
57521	RPTOR
57522	SRGAP1
57585	CRAMP1
57597	BAHCC1
57630	SH3RF1
57661	PHRF1
57664	PLEKHA4
57677	ZFP14
57678	GPAM
57679	ALS2
57695	USP37
57700	FHIP2A
57732	ZFYVE28
57862	ZNF410
58155	PTBP2
58475	MS4A7
58488	PCTP
58508	KMT2C
63971	KIF13A
63976	PRDM16
64073	IMUP
64093	SMOC1
64149	C17orf75
64170	CARD9
64288	ZSCAN31
64332	NFKBIZ
64344	HIF3A
64429	ZDHHC6
64478	CSMD1
64499	TPSB2
64689	GORASP1
64718	UNKL
64859	NABP1
65018	PINK1
65975	STK33
65981	CAPRIN2
65993	MRPS34
79003	MIS12
79091	METTL22
79154	DHRS11
79607	FAM118B
79631	EFL1
79643	CHMP6
79652	TMEM204
79699	ZYG11B
79705	LRRK1
79736	TEFM
79792	GSDMD
79813	EHMT1
79817	MOB3B
79827	CLMP
79837	PIP4K2C
79858	NEK11
79875	THSD4
79886	CAAP1
79893	GGNBP2
79915	ATAD5
79937	CNTNAP3
79939	SLC35E1
80059	LRRTM4
80173	IFT74
80179	MYO19
80208	SPG11
80233	FAAP100
80301	PLEKHO2
80321	CEP70
80731	THSD7B
80781	COL18A1
81544	GDPD5
81614	NIPA2
81618	ITM2C
81889	FAHD1
83463	MXD3
83464	APH1B
83538	ODAD4
83548	COG3
83605	CCM2
83694	RPS6KL1
83719	YPEL3
83787	ARMC10
83853	ROPN1L
83871	RAB34
83933	HDAC10
84166	NLRC5
84196	USP48
84282	RNF135
84286	TMEM175
84316	NAA38
84572	GNPTG
84614	ZBTB37
84617	TUBB6
84634	KISS1R
84700	MYO18B
84708	LNX1
84765	ZNF577
84812	PLCD4
84869	CBR4
84898	PLXDC2
84909	AOPEP
84966	IGSF21
85449	KIAA1755
85450	ITPRIP
85453	TSPYL5
89858	SIGLEC12
90135	BTBD6
90139	TSPAN18
90410	IFT20
90522	YIF1B
90523	MLIP
90627	STARD13
90806	ANGEL2
90861	JPT2
90864	SPSB3
91147	TMEM67
91522	COL23A1
91977	MYOZ3
92211	CDHR1
93100	NAPRT1
94005	PIGS
94120	SYTL3
94137	RP1L1
112464	CAVIN3
112616	CMTM7
112724	RDH13
113235	SLC46A1
113802	HENMT1
114791	TUBGCP5
114905	C1QTNF7
115024	NT5C3B
115399	LRRC56
115749	C12orf56
115939	TSR3
116843	SLC18B1
118429	ANTXR2
118491	CFAP70
122618	PLD4
123606	NIPA1
123722	FSD2
123920	CMTM3
124222	PAQR4
124565	SLC38A10
124923	SGK494
124925	SEZ6
125488	TTC39C
126432	RINL
127435	PODN
127731	VWA5B1
128366	OR6P1
129025	ZNF280A
129831	RBM45
131873	COL6A6
135138	PACRG
135250	RAET1E
135932	TMEM139
137868	SGCZ
138474	TAF1L
140469	MYO3B
140628	GATA5
140735	DYNLL2
140883	ZNF280B
143187	VTI1A
144347	RFLNA
146705	TEPSIN
146754	DNAH2
147007	TMEM199
147011	PROCA1
147968	CAPN12
148229	ATP8B3
149461	CLDN19
150350	ENTHD1
152330	CNTN4
154215	NKAIN2
158038	LINGO2
160364	CLEC12A
163259	DENND2C
163782	KANK4
168537	GIMAP7
195814	SDR16C5
196385	DNAH10
197320	ZNF778
197342	EME2
201161	CENPV
201229	LYRM9
201292	TRIM65
202915	TMEM184A
203228	C9orf72
203427	SLC25A43
220081	FAM194B
221264	AK9
221937	FOXK1
222967	RSPH10B
253314	EIF4E1B
253959	RALGAPA1
254228	CALHM5
254295	PHYHD1
254528	MEIOB
256329	LMNTD2
257019	FRMD3
259230	SGMS1
283383	ADGRD1
283951	CCSMST1
284098	PIGW
284184	NDUFAF8
284207	METRNL
285315	C3orf33
285440	CYP4V2
286053	NSMCE2
286256	LCN12
353133	LCE1C
353497	POLN
374868	ATP9B
375298	CERKL
387521	TMEM189
387522	UBE2V1
387978	C14orf23
389075	RESP18
389170	LEKR1
390664	C1QTNF8
390667	PTX4
400916	CHCHD10
401944	LDLRAD2
414059	TBC1D3B
541565	C8orf58
642475	MROH6
100288142	NBPF20

## Sheet: Suppl Table 3 326-340 genes
entrezID	Gene
20	ABCA2
755	CFAP410
987	LRBA
1182	CLCN3
1610	DAO
1806	DPYD
1820	ARID3A
2521	FUS
2583	B4GALNT1
2878	GPX3
3178	hnRNPA1
3798	KIF5A
4208	MEF2C
4287	ATXN3
4336	MOBP
4744	NEFH
4750	NEK1
5359	PLSCR1
5799	PTPRN2
6263	RYR3
6556	SLC11A1
6647	SOD1
7415	VCP
8605	PLA2G4C
8878	SQSTM1
8912	CACNA1H
9326	ZNHIT3
9373	PLAA
9825	SPATA2
10133	OPTN
10318	TNIP1
10613	ERLIN1
10752	CHL1
11260	XPOT
23025	UNC13A
23098	SARM1
23256	SCFD1
23315	SLC9A8
23435	TARDBP
27132	CPNE7
29110	TBK1
29978	UBQLN2
51703	ACSL5
55632	G2E3
55905	RNF114
56832	IFNK
57521	RPTOR
64429	ZDHHC6
79817	MOB3B
79886	CAAP1
79893	GGNBP2
80179	MYO19
80208	SPG11
91977	MYOZ3
94137	RP1L1
123606	NIPA1
203228	C9orf72
230	ALDOC
283	ANG
309	ANXA6
617	BCS1L
899	CCNF
1200	TPP1
1388	ATF6B
1434	CSE1L
1524	CX3CR1
1540	CYLD
1690	COCH
1719	DHFR
2066	ERBB4
2130	EWSR1
2733	GLE1
2799	GNS
2923	PDIA3
3026	HABP2
3181	hnRNPA2B1
3921	RPSA
4524	MTHFR
4843	NOS2
5034	P4HB
5211	PFKL
5216	PFN1
5339	PLEC
5587	PRKD1
5630	PRPH
5822	PWP2
6147	RPL23A
6302	TSPAN31
6310	ATXN1
6311	ATXN2
6388	SDF2
6606	SMN1
6607	SMN2
6780	STAU1
6830	SUPT6H
6975	TECTB
7072	TIA1
7109	TRAPPC10
7126	TNFAIP1
7448	VTN
7916	PRRC2A
7917	BAG6
7920	ABHD16A
8148	TAF15
8568	RRP1
9094	UNC119
9126	SMC3
9217	VAPB
9618	TRAF4
9693	RAPGEF2
9703	KIAA0100
9782	MATR3
9896	FIG4
10280	SIGMAR1
10289	EIF1B
10402	ST3GAL6
10558	SPTLC1
10615	SPAG5
10665	TSBP1
11197	WIF1
23041	MON2
23064	SETX
23329	TBC1D30
23335	WDR7
23400	ATP13A2
25938	HEATR5A
25978	CHMP2B
26073	POLDIP2
27250	PDCD4
27346	TMEM97
54586	EQTN
54977	SLC25A38
55140	ELP3
55526	DHTKD1
55830	GLT8D1
56894	AGPAT3
57222	ERGIC1
57630	SH3RF1
57678	GPAM
57679	ALS2
58155	PTBP2
79154	DHRS11
79631	EFL1
80173	IFT74
83538	ODAD4
83548	COG3
83871	RAB34
84869	CBR4
90410	IFT20
94005	PIGS
113235	SLC46A1
115749	C12orf56
123722	FSD2
124923	SGK494
124925	SEZ6
129831	RBM45
143187	VTI1A
147007	TMEM199
147011	PROCA1
201229	LYRM9
220081	FAM194B
284098	PIGW
387521	TMEM189
387522	UBE2V1
387978	C14orf23
389075	RESP18
400916	CHCHD10
143	PARP4
558	AXL
710	SERPING1
822	CAPG
953	ENTPD1
1051	CEBPB
1117	CHI3L2
1230	CCR1
1282	COL4A1
1601	DAB2
1654	DDX3X
1756	DMD
2040	STOM
2042	EPHA3
2207	FCER1G
2212	FCGR2A
3106	HLA-B
4023	LPL
4046	LSP1
4118	MAL
4482	MSRA
4832	NME3
5325	PLAGL1
5660	PSAP
5742	PTGS1
6001	RGS10
6258	RXRG
6774	STAT3
6776	STAT5A
7058	THBS2
7867	MAPKAPK3
8522	GAS7
8537	BCAS1
8829	NRP1
8994	LIMD1
9056	SLC7A7
9060	PAPSS2
10019	SH2B3
10106	CTDSP2
10320	IKZF1
10457	GPNMB
10516	FBLN5
10586	MAB21L2
10628	TXNIP
10861	SLC26A1
11006	LILRB4
11180	WDR6
23191	CYFIP1
23209	MLC1
23213	SULF1
23533	PIK3R5
25960	ADGRA2
26157	GIMAP2
50856	CLEC4A
51225	ABI3
53405	CLIC5
54209	TREM2
54504	CPVL
55084	SOBP
55342	STRBP
57664	PLEKHA4
58475	MS4A7
64093	SMOC1
79792	GSDMD
80781	COL18A1
81618	ITM2C
81889	FAHD1
83787	ARMC10
84617	TUBB6
84765	ZNF577
112616	CMTM7
114905	C1QTNF7
127435	PODN
254228	CALHM5
283383	ADGRD1
284207	METRNL
286053	NSMCE2
71	ACTG1
238	ALK
472	ATM
535	ATP6V0A1
613	BCR
682	BSG
998	CDC42
1435	CSF1
1487	CTBP1
1639	DCTN1
1650	DDOST
1936	EEF1D
2203	FBP1
2260	FGFR1
2264	FGFR4
2580	GAK
2668	GDNF
2902	GRIN1
3032	HADHB
3169	FOXA1
3297	HSF1
3305	HSPA1L
3339	HSPG2
3665	IRF7
3728	JUP
4233	MET
4353	MPO
4905	NSF
5213	PFKM
5445	PON2
5646	PRSS3
5798	PTPRN
6189	RPS3A
6256	RXRA
6342	SCP2
6348	CCL3
6349	CCL3L3
6352	CCL5
6472	SHMT2
6492	SIM1
6599	SMARCC1
6641	SNTB1
6688	SPI1
6863	TAC1
6932	TCF7
7186	TRAF2
7248	TSC1
7266	DNAJC7
7277	TUBA4A
7329	UBE2I
7402	UTRN
7414	VCL
8450	CUL4B
8626	TP63
8743	TNFSF10
8925	HERC1
8975	USP13
9321	TRIP11
10159	ATP6AP2
10477	UBE2E3
10643	IGF2BP3
11284	PNKP
12524	CD86
22907	DHX30
22994	CEP131
23019	CNOT1
23089	PEG10
23352	UBR4
25839	COG4
27044	SND1
51379	CRLF3
55666	NPLOC4
55930	MYO5C
57473	ZNF512B
63976	PRDM16
65018	PINK1
65993	MRPS34
80321	CEP70
83933	HDAC10
84708	LNX1
140735	DYNLL2
201161	CENPV
2896	GRN
3084	NRG1
3091	HIF1A
3670	ISL1
4780	NFE2L2
5478	PPIA
6272	SORT1
8022	LHX3
8074	FGF23
8861	LDB1
9817	KEAP1
10146	G3BP1
11160	ERLIN2
57410	SCYL1
