# Supplementary material for: Identifying Therapeutic Targets for Amyotrophic Lateral Sclerosis Through Modeling of Multi-Omics Data
Source: Int J Mol Sci. 2025 Jul 23;26(15):7087. doi: 10.3390/ijms26157087 (PMC12346086; doi:10.3390/ijms26157087)
Supplement: Supplementary file 1 [file ijms-26-07087-s001.zip › 8 Blaudin de Th_et al. Supplementary Tables 5-6.xlsx]

## Sheet: Suppl Table 5 293 proteins
entrezID gene	Protein
20	ABCA2
755	CFAP410
987	LRBA
1182	CLCN3
1610	DAO
1806	DPYD
1820	ARID3A
2521	FUS
2878	GPX3
3178	hnRNPA1
3798	KIF5A
4208	MEF2C
4287	ATXN3
4744	NEFH
4750	NEK1
5359	PLSCR1
5799	PTPRN2
6263	RYR3
6647	SOD1
7415	VCP
8878	SQSTM1
9373	PLAA
9825	SPATA2
10133	OPTN
10318	TNIP1
10613	ERLIN1
11260	XPOT
23025	UNC13A
23098	SARM1
23256	SCFD1
23315	SLC9A8
23435	TARDBP
27132	CPNE7
29110	TBK1
29978	UBQLN2
51703	ACSL5
55632	G2E3
55905	RNF114
56832	IFNK
57521	RPTOR
64429	ZDHHC6
79886	CAAP1
80179	MYO19
80208	SPG11
91977	MYOZ3
203228	C9orf72
230	ALDOC
283	ANG
309	ANXA6
617	BCS1L
899	CCNF
1200	TPP1
1388	ATF6B
1434	CSE1L
1524	CX3CR1
1540	CYLD
1690	COCH
1719	DHFR
2066	ERBB4
2130	EWSR1
2733	GLE1
2923	PDIA3
3026	HABP2
3181	hnRNPA2B1
3921	RPSA
4524	MTHFR
4843	NOS2
5034	P4HB
5211	PFKL
5216	PFN1
5339	PLEC
5587	PRKD1
5630	PRPH
5822	PWP2
6147	RPL23A
6310	ATXN1
6311	ATXN2
6606	SMN1
6607	SMN2
6780	STAU1
6830	SUPT6H
7072	TIA1
7109	TRAPPC10
7126	TNFAIP1
7448	VTN
7916	PRRC2A
7917	BAG6
7920	ABHD16A
8148	TAF15
8568	RRP1
9094	UNC119
9126	SMC3
9217	VAPB
9618	TRAF4
9693	RAPGEF2
9782	MATR3
10280	SIGMAR1
10289	EIF1B
10402	ST3GAL6
10558	SPTLC1
10615	SPAG5
11197	WIF1
23041	MON2
23064	SETX
23329	TBC1D30
23335	WDR7
23400	ATP13A2
25938	HEATR5A
25978	CHMP2B
26073	POLDIP2
27250	PDCD4
27346	TMEM97
55140	ELP3
55526	DHTKD1
56894	AGPAT3
57222	ERGIC1
57630	SH3RF1
57679	ALS2
58155	PTBP2
79631	EFL1
80173	IFT74
83538	ODAD4
83548	COG3
83871	RAB34
90410	IFT20
94005	PIGS
123722	FSD2
124925	SEZ6
129831	RBM45
147007	TMEM199
387522	UBE2V1
400916	CHCHD10
143	PARP4
558	AXL
710	SERPING1
822	CAPG
953	ENTPD1
1051	CEBPB
1230	CCR1
1282	COL4A1
1601	DAB2
1654	DDX3X
1756	DMD
2040	STOM
2042	EPHA3
2207	FCER1G
2212	FCGR2A
3106	HLA-B
4023	LPL
4046	LSP1
4118	MAL
4832	NME3
5325	PLAGL1
5660	PSAP
5742	PTGS1
6001	RGS10
6258	RXRG
6774	STAT3
6776	STAT5A
7058	THBS2
7867	MAPKAPK3
8522	GAS7
8829	NRP1
8994	LIMD1
9056	SLC7A7
9060	PAPSS2
10019	SH2B3
10106	CTDSP2
10320	IKZF1
10457	GPNMB
10516	FBLN5
10586	MAB21L2
10628	TXNIP
11006	LILRB4
11180	WDR6
23191	CYFIP1
23209	MLC1
23213	SULF1
25960	ADGRA2
26157	GIMAP2
51225	ABI3
53405	CLIC5
54209	TREM2
54504	CPVL
55084	SOBP
55342	STRBP
57664	PLEKHA4
58475	MS4A7
64093	SMOC1
79792	GSDMD
80781	COL18A1
81889	FAHD1
83787	ARMC10
84617	TUBB6
254228	CALHM5
284207	METRNL
286053	NSMCE2
71	ACTG1
238	ALK
472	ATM
535	ATP6V0A1
613	BCR
682	BSG
998	CDC42
1435	CSF1
1487	CTBP1
1639	DCTN1
1650	DDOST
1936	EEF1D
2203	FBP1
2260	FGFR1
2264	FGFR4
2580	GAK
2668	GDNF
2902	GRIN1
3032	HADHB
3169	FOXA1
3297	HSF1
3305	HSPA1L
3339	HSPG2
3665	IRF7
3728	JUP
4233	MET
4353	MPO
4905	NSF
5213	PFKM
5445	PON2
5646	PRSS3
5798	PTPRN
6189	RPS3A
6256	RXRA
6342	SCP2
6348	CCL3
6349	CCL3L3
6352	CCL5
6472	SHMT2
6492	SIM1
6599	SMARCC1
6641	SNTB1
6688	SPI1
6863	TAC1
6932	TCF7
7186	TRAF2
7248	TSC1
7266	DNAJC7
7277	TUBA4A
7329	UBE2I
7402	UTRN
7414	VCL
8450	CUL4B
8626	TP63
8743	TNFSF10
8925	HERC1
8975	USP13
9321	TRIP11
10159	ATP6AP2
10477	UBE2E3
10643	IGF2BP3
11284	PNKP
12524	CD86
22907	DHX30
22994	CEP131
23019	CNOT1
23089	PEG10
23352	UBR4
25839	COG4
27044	SND1
51379	CRLF3
55666	NPLOC4
55930	MYO5C
57473	ZNF512B
63976	PRDM16
65018	PINK1
65993	MRPS34
80321	CEP70
83933	HDAC10
84708	LNX1
140735	DYNLL2
201161	CENPV
2896	GRN
3084	NRG1
3091	HIF1A
3670	ISL1
4780	NFE2L2
5478	PPIA
6272	SORT1
8022	LHX3
8074	FGF23
8861	LDB1
9817	KEAP1
10146	G3BP1
11160	ERLIN2
57410	SCYL1

## Sheet: Suppl Table 6 47 targets
entrezID gene	(Putative) target
283	ANG
472	ATM
1051	CEBPB
1200	TPP1
1230	CCR1
1435	CSF1
1487	CTBP1
1524	CX3CR1
1540	CYLD
1639	DCTN1
1654	DDX3X
2130	EWSR1
2260	FGFR1
2878	GPX3
2923	PDIA3
3084	NRG1
3297	HSF1
3798	KIF5A
3921	RPSA
4208	MEF2C
5034	P4HB
5216	PFN1
5339	PLEC
5478	PPIA
5660	PSAP
6352	CCL5
6780	STAU1
7072	TIA1
7186	TRAF2
8450	CUL4B
8829	NRP1
9217	VAPB
9618	TRAF4
9782	MATR3
9817	KEAP1
10146	G3BP1
10457	GPNMB
10628	TXNIP
22907	DHX30
23019	CNOT1
23098	SARM1
23256	SCFD1
27044	SND1
27250	PDCD4
29110	TBK1
54209	TREM2
79792	GSDMD
