# Supplementary material for: Identifying Therapeutic Targets for Amyotrophic Lateral Sclerosis Through Modeling of Multi-Omics Data
Source: Int J Mol Sci. 2025 Jul 23;26(15):7087. doi: 10.3390/ijms26157087 (PMC12346086; doi:10.3390/ijms26157087)
Supplement: Supplementary file 1 [file ijms-26-07087-s001.zip › 9 Blaudin de Th_et al. Supplementary Table 7.xlsx]

## Sheet: Suppl Table 7 - 2 scores
entrezID gene	protein	one of 47 landscape targets	landscape score	main Patrimony score
20	ABCA2	No	1.1	1.13
71	ACTG1	No	1.5	2.01
143	PARP4	No	3.2	0.65
230	ALDOC	No	4.6	1.94
238	ALK	No	2.5	2.17
283	ANG	Yes	6.6	2.89
309	ANXA6	No	4.2	2.19
472	ATM	Yes	7.7	1.99
535	ATP6V0A1	No	4.1	2.11
558	AXL	No	4.9	2.17
613	BCR	No	3.4	1.97
617	BCS1L	No	2.1	2.2
682	BSG	No	4.1	2.07
710	SERPING1	No	5.4	2.02
755	CFAP410	No	0.3	2.06
822	CAPG	No	2.1	1.9
899	CCNF	No	2.4	2.23
953	ENTPD1	No	3.2	0.5
987	LRBA	No	1.4	1.19
998	CDC42	No	9.7	2.08
1051	CEBPB	Yes	7.9	2.14
1182	CLCN3	No	3.2	2.06
1200	TPP1	Yes	5.2	1.69
1230	CCR1	Yes	5.4	1.49
1282	COL4A1	No	4.4	3.27
1388	ATF6B	No	1.2	2.03
1434	CSE1L	No	4.7	2.24
1435	CSF1	Yes	8.2	0.71
1487	CTBP1	Yes	5.5	2.51
1524	CX3CR1	Yes	7.3	0.48
1540	CYLD	Yes	8.9	2.43
1601	DAB2	No	6.8	2.48
1610	DAO	No	5.9	3.45
1639	DCTN1	Yes	10.8	4.59
1650	DDOST	No	1.2	1.97
1654	DDX3X	Yes	11.3	1.94
1690	COCH	No	0.3	1.48
1719	DHFR	No	4.6	1.71
1756	DMD	No	5.7	2.14
1806	DPYD	No	0.1	1.24
1820	ARID3A	No	1.2	1.67
1936	EEF1D	No	1.2	2.11
2040	STOM	No	4.1	2.48
2042	EPHA3	No	5.6	1.88
2066	ERBB4	No	6.5	4.4
2130	EWSR1	Yes	8.5	4.15
2203	FBP1	No	4.5	1.44
2207	FCER1G	No	2.9	1.04
2212	FCGR2A	No	3.1	2.2
2260	FGFR1	Yes	10.15	2.19
2264	FGFR4	No	2.5	1.87
2521	FUS	No	14.8	4.22
2580	GAK	No	4.7	2.5
2668	GDNF	No	9.7	1.65
2733	GLE1	No	2.4	4.39
2878	GPX3	Yes	5.5	1.56
2896	GRN	No	6.2	2.87
2902	GRIN1	No	3.4	1.99
2923	PDIA3	Yes	9.7	1.96
3026	HABP2	No	1.1	1.93
3032	HADHB	No	1.8	2.17
3084	NRG1	Yes	9.9	1.07
3091	HIF1A	No	14.7	1.98
3106	HLA-B	No	2.1	1.85
3169	FOXA1	No	3.4	1.5
3178	HNRNPA1	No	9.2	4.27
3181	HNRNPA2B1	No	8.4	4.25
3297	HSF1	Yes	9.6	1.96
3305	HSPA1L	No	3.3	2.03
3339	HSPG2	No	1.9	2.14
3665	IRF7	No	4.1	1.82
3670	ISL1	No	0	1.65
3728	JUP	No	2.6	2.03
3798	KIF5A	Yes	8.7	4.36
3921	RPSA	Yes	6.2	2.21
4023	LPL	No	4.1	1.31
4046	LSP1	No	2.2	1.26
4118	MAL	No	2.4	1.07
4208	MEF2C	Yes	6.3	2.73
4233	MET	No	4.5	2.1
4287	ATXN3	No	5.3	4.21
4353	MPO	No	4.2	0.91
4524	MTHFR	No	6	0.98
4744	NEFH	No	2.4	5.84
4750	NEK1	No	4.5	3.79
4780	NFE2L2	No	10.9	2.29
4832	NME3	No	1.5	2.13
4843	NOS2	No	9	1.82
4905	NSF	No	3.2	2.3
5034	P4HB	Yes	8.6	2.06
5211	PFKL	No	3.4	3.67
5213	PFKM	No	1.7	2.07
5216	PFN1	Yes	9.6	4.17
5325	PLAGL1	No	2.5	2.2
5339	PLEC	Yes	5.2	2.3
5359	PLSCR1	No	4.7	2.12
5445	PON2	No	1.9	3.3
5478	PPIA	Yes	5.9	1.96
5587	PRKD1	No	2.4	1.5
5630	PRPH	No	2.1	5.54
5646	PRSS3	No	0.5	1.8
5660	PSAP	Yes	6	1.75
5742	PTGS1	No	4.6	1.43
5798	PTPRN	No	0.9	2.22
5799	PTPRN2	No	2.4	1.9
5822	PWP2	No	1.3	2.02
6001	RGS10	No	2.4	1.41
6147	RPL23A	No	2.6	1.97
6189	RPS3A	No	3.5	2.06
6256	RXRA	No	3.1	1.9
6258	RXRG	No	2.5	2.02
6263	RYR3	No	4.4	1.27
6272	SORT1	No	4.2	2.1
6310	ATXN1	No	4.7	1.94
6311	ATXN2	No	5.8	6.47
6342	SCP2	No	3.3	2.58
6348	CCL3	No	3.5	0.63
6349	CCL3L1	No	2.4	0.07
6352	CCL5	Yes	5.8	1.23
6472	SHMT2	No	4.9	2.07
6492	SIM1	No	2.1	0.95
6599	SMARCC1	No	3.6	1.95
6606	SMN1	No	9.1	2.2
6607	SMN2	No	8.2	0.7
6641	SNTB1	No	0.7	1.84
6647	SOD1	No	16.3	2.14
6688	SPI1	No	3.5	1.58
6774	STAT3	No	14.3	2.14
6776	STAT5A	No	8.1	2.33
6780	STAU1	Yes	10.9	4.2
6830	SUPT6H	No	1.1	2.03
6863	TAC1	No	2.2	0.57
6932	TCF7	No	1.9	1.47
7058	THBS2	No	2.4	1.81
7072	TIA1	Yes	8.1	4.13
7109	TRAPPC10	No	3.1	2.04
7126	TNFAIP1	No	2.3	1.88
7186	TRAF2	Yes	9.7	2.04
7248	TSC1	No	6.9	1.97
7266	DNAJC7	No	3.4	4.47
7277	TUBA4A	No	5.5	4.22
7329	UBE2I	No	4.7	2.12
7402	UTRN	No	0.6	2.07
7414	VCL	No	2.8	2.14
7415	VCP	No	13	6.53
7448	VTN	No	3.7	2.27
7867	MAPKAPK3	No	2.1	1.87
7916	PRRC2A	No	3.1	2.09
7917	BAG6	No	3.7	2.37
7920	ABHD16A	No	0.2	1.74
8022	LHX3	No	0	1.57
8074	FGF23	No	4.3	0.52
8148	TAF15	No	2.2	6.37
8450	CUL4B	Yes	5.9	1.91
8522	GAS7	No	2.2	2.27
8568	RRP1	No	1.1	2.03
8626	TP63	No	4.4	1.84
8743	TNFSF10	No	3.1	1.66
8829	NRP1	Yes	9.3	2.15
8861	LDB1	No	1.7	1.6
8878	SQSTM1	No	11.8	6.37
8925	HERC1	No	4.4	2.06
8975	USP13	No	2.6	2.34
8994	LIMD1	No	3.5	2.06
9056	SLC7A7	No	1.1	0.91
9060	PAPSS2	No	2.6	1.55
9094	UNC119	No	2.4	1.91
9126	SMC3	No	1.9	1.86
9217	VAPB	Yes	7.2	4.49
9321	TRIP11	No	2.7	1.97
9373	PLAA	No	3.4	2.05
9618	TRAF4	Yes	5.4	2.5
9693	RAPGEF2	No	3.8	1.96
9782	MATR3	Yes	11.15	4.42
9817	KEAP1	Yes	7.6	2.3
9825	SPATA2	No	2.4	2.23
10019	SH2B3	No	3	1.4
10106	CTDSP2	No	2.3	2.13
10133	OPTN	No	9.4	6.56
10146	G3BP1	Yes	9.3	2
10159	ATP6AP2	No	3.2	1.76
10280	SIGMAR1	No	3.2	4.05
10289	EIF1B	No	0.7	1.91
10318	TNIP1	No	4.9	2.73
10320	IKZF1	No	3.9	2.22
10402	ST3GAL6	No	2.2	0.49
10457	GPNMB	Yes	6.5	1.94
10477	UBE2E3	No	0.4	2.39
10516	FBLN5	No	3.3	1.55
10558	SPTLC1	No	2.3	1.82
10586	MAB21L2	No	1.3	0.82
10613	ERLIN1	No	4.4	2.16
10615	SPAG5	No	2.7	2.15
10628	TXNIP	Yes	7.3	1.91
10643	IGF2BP3	No	6.3	1.98
11006	LILRB4	No	2.3	1.05
11160	ERLIN2	No	4.5	2.24
11180	WDR6	No	1.6	2.53
11197	WIF1	No	2.2	0.94
11260	XPOT	No	1.4	2.57
11284	PNKP	No	2.7	1.83
12524	No	No	3.7	0
22907	DHX30	Yes	5.3	2.16
22994	CEP131	No	0.7	0.7
23019	CNOT1	Yes	5.9	2.35
23025	UNC13A	No	2.3	3.25
23041	MON2	No	3.6	1.52
23064	SETX	No	5.1	3.89
23089	PEG10	No	2.1	2.09
23098	SARM1	Yes	6.6	3.71
23191	CYFIP1	No	3.3	2.19
23209	MLC1	No	1.2	0.38
23213	SULF1	No	4.3	1.63
23256	SCFD1	Yes	6	4.25
23315	SLC9A8	No	1	1.21
23329	TBC1D30	No	0.1	2
23335	WDR7	No	1.2	3.96
23352	UBR4	No	2.4	2.28
23400	ATP13A2	No	3.4	0.85
23435	TARDBP	No	19.9	6.52
25839	COG4	No	2.6	1.7
25938	HEATR5A	No	0.1	1.71
25960	ADGRA2	No	1.1	0.78
25978	CHMP2B	No	4	4.01
26073	POLDIP2	No	3.3	1.79
26157	GIMAP2	No	1.2	0.67
27044	SND1	Yes	5.7	2.2
27132	CPNE7	No	1.1	1.54
27250	PDCD4	Yes	6.3	2.29
27346	TMEM97	No	2.1	1.4
29110	TBK1	Yes	8.7	4.24
29978	UBQLN2	No	8.2	6.35
51225	ABI3	No	1.2	1.91
51379	CRLF3	No	1.5	0.68
51703	ACSL5	No	1.4	1.69
53405	CLIC5	No	1.3	2.25
54209	TREM2	Yes	8.8	0.86
54504	CPVL	No	2.3	2.69
55084	SOBP	No	2.05	0.72
55140	ELP3	No	4.4	2
55342	STRBP	No	3.3	2.04
55526	DHTKD1	No	2.1	1.32
55632	G2E3	No	0.1	2.11
55666	NPLOC4	No	2.7	2.1
55905	RNF114	No	0.6	2.28
55930	MYO5C	No	0.7	2.11
56832	IFNK	No	0.3	2.22
56894	AGPAT3	No	1.1	0.54
57222	ERGIC1	No	2.7	2.12
57410	SCYL1	No	3.9	1.97
57473	ZNF512B	No	4.7	1.08
57521	RPTOR	No	5.4	2.11
57630	SH3RF1	No	0.1	2.07
57664	PLEKHA4	No	10.3	2.15
57679	ALS2	No	8.5	4.36
58155	PTBP2	No	2.35	2.37
58475	MS4A7	No	1.6	0.97
63976	PRDM16	No	2.4	1.56
64093	SMOC1	No	2.3	0.98
64429	ZDHHC6	No	1.1	1.05
65018	PINK1	No	10	2.08
65993	MRPS34	No	1.6	2.1
79631	EFL1	No	0.1	2.22
79792	GSDMD	Yes	5	1.97
79886	CAAP1	No	2.1	1.43
80173	IFT74	No	1.8	1.87
80179	MYO19	No	2.8	2.87
80208	SPG11	No	6.1	3.13
80321	CEP70	No	0.7	0.99
80781	COL18A1	No	3.9	0.43
81889	FAHD1	No	1.2	1.62
83538	ODAD4	No	1.3	2.11
83548	COG3	No	2.4	2.43
83787	ARMC10	No	1.1	1.53
83871	RAB34	No	2.1	1.83
83933	HDAC10	No	1.4	1.95
84617	TUBB6	No	4.1	2
84708	LNX1	No	1.5	2.25
90410	IFT20	No	2.8	2.14
91977	MYOZ3	No	0.2	0.6
94005	PIGS	No	0.1	1.35
123722	FSD2	No	0.2	1.49
124925	SEZ6	No	0.3	0.02
129831	RBM45	No	3.1	4.21
140735	DYNLL2	No	2.5	2.75
147007	TMEM199	No	2.5	2
201161	CENPV	No	1.6	1.36
203228	C9orf72	No	13	6.31
254228	CALHM5	No	1.1	0.41
284207	METRNL	No	2.1	0.54
286053	NSMCE2	No	1.1	1.77
387522	PEDS1-UBE2V1	No	2.2	0.62
400916	CHCHD10	No	2.3	3.31
